# Supplementary material for: The geometry as an eyed fish feels it in spontaneous and rewarded spatial reorientation tasks
Source: Sci Rep. 2020 May 15;10:8020. doi: 10.1038/s41598-020-64690-1 (PMC7229035; doi:10.1038/s41598-020-64690-1)
Supplement: Supplementary file 1 — Supplementary Data. [file 41598_2020_64690_MOESM1_ESM.xlsx]

## Sheet: Exp. 1
EXPERIMENT 1	fish id.	species	CR_1day_first choices	NF_1day_first choices	CR_2day_first choices	NF_2days_first choices	CR_3day_first choices	NF_3day_first choices	CR_4day_first choices	NF_4day_first choices	CR_5day_first choices	NF_5day_first choices	CR_1day_30s	NF_1day_30s	CR_2day_30s	NF_2day_30s	CR_3day_30s	NF_3day_30s	CR_4day_30s	NF_4day_30s	CR_5day_30s	NF_5day_30s
visual cuing task	6	2_Xenotoca eiseni	6	6	6	6	3	9	9	3	4	8	13	11	5	3	13	17	13	5	12	14
without exploration	7	2_Xenotoca eiseni	7	5	9	3	7	5	8	4	9	3	16	19	21	20	19	20	26	19	28	28
periods	8	2_Xenotoca eiseni	5	7	6	6	6	6	11	1	5	7	18	16	10	14	11	14	33	27	23	24
	9	2_Xenotoca eiseni	8	4	4	8	7	5	3	9	9	3	20	12	16	20	22	17	23	27	25	19
	10	2_Xenotoca eiseni	6	6	2	10	6	6	4	8	6	6	15	17	15	18	11	17	13	18	13	13
	5	1_Danio rerio	8	2	6	6	6	6	9	3	8	4	23	15	34	28	48	39	43	39	38	36
	6	1_Danio rerio	3	9	4	8	5	7	5	7	5	7	53	51	50	63	46	48	52	49	47	52
	7	1_Danio rerio	6	6	3	9	8	4	7	5	10	2	59	51	65	68	59	66	71	64	58	63
	9	1_Danio rerio	8	4	7	5	9	3	7	5	4	8	47	42	23	20	31	20	56	46	44	58
	8	1_Danio rerio	5	7	7	5	6	6	6	6	5	7	55	54	20	27	24	26	25	32	28	31
	10	1_Danio rerio	5	7	3	9	4	8	4	8	3	9	80	65	69	73	92	97	95	101	146	141
	1	3_Carassius auratus	7	5	7	5	5	7	6	6	8	4	13	10	9	6	4	6	5	4	7	4
	2	3_Carassius auratus	6	6	8	4	4	8	4	8	3	4	4	8	1	0	0	2	3	4	0	0
	3	3_Carassius auratus	7	5	4	8	9	3	6	5	4	8	7	5	18	17	32	32	10	11	0	3
	4	3_Carassius auratus	5	7	5	7	8	4	4	8	6	6	18	21	16	16	16	14	17	16	28	23
	5	3_Carassius auratus	8	4	8	4	6	6	6	6	5	7	26	22	30	31	49	42	71	75	66	64

## Sheet: Exp. 2
EXPERIMENT 2	fish id.	species	CR_1day_first choices	NF_1day_first choices	CR_2day_first choices	NF_2days_first choices	CR_3day_first choices	NF_3day_first choices	CR_4day_first choices	NF_4day_first choices	CR_5day_first choices	NF_5day_first choices	CR_1day_30s	NF_1day_30s	CR_2day_30s	NF_2day_30s	CR_3day_30s	NF_3day_30s	CR_4day_30s	NF_4day_30s	CR_5day_30s	NF_5day_30s
visual cuing task	10	1_Danio rerio	5	6	7	4	9	3	7	5	5	7	18	18	22	9	29	16	27	24	30	39
with short exploration	14	1_Danio rerio	4	3	10	2	8	4	7	5	8	4	17	11	28	22	35	29	20	17	35	24
periods	15	1_Danio rerio	5	7	9	1	4	8	5	7	5	7	36	27	16	8	18	13	22	22	25	25
	16	1_Danio rerio	5	7	6	6	5	7	7	5	5	7	38	46	80	76	83	83	56	69	50	54
	17	1_Danio rerio	5	7	3	9	4	7	7	5	8	4	39	49	23	32	19	14	25	30	10	13
	18	1_Danio rerio	2	10	6	6	1	11	4	8	5	7	18	18	21	14	19	32	17	24	20	26
	1	2_Xenotoca eiseni	4	7	10	2	8	4	8	4	4	8	10	14	19	18	25	24	28	28	32	31
	2	2_Xenotoca eiseni	5	4	4	8	8	4	10	2	8	4	8	6	9	9	16	18	17	15	17	13
	4	2_Xenotoca eiseni	5	7	6	6	7	5	6	6	8	4	12	16	10	11	20	16	25	19	12	10
	5	2_Xenotoca eiseni	5	7	9	3	2	10	2	10	7	5	13	12	12	10	17	18	12	20	20	19
	6	2_Xenotoca eiseni	7	5	9	3	1	9	7	4	7	5	10	7	12	6	0	3	4	4	7	5
	7	2_Xenotoca eiseni	4	6	7	5	5	7	8	4	6	6	9	4	9	4	5	3	8	8	4	8
	1	3_Carassius auratus	3	5	8	4	7	5	8	4	3	9	0	0	0	1	5	7	10	9	6	12
	2	3_Carassius auratus	8	4	9	3	8	4	6	6	4	8	2	1	2	0	11	6	23	16	24	21
	3	3_Carassius auratus	4	7	8	4	7	5	8	4	6	6	1	3	15	10	18	13	5	5	14	10
	4	3_Carassius auratus	5	7	6	6	7	5	3	9	7	5	3	3	7	7	7	4	4	9	11	9
	5	3_Carassius auratus	6	6	6	6	7	5	5	7	8	4	4	6	5	6	9	5	14	13	16	13
	6	3_Carassius auratus	5	3	5	2	0	3	3	4	3	5	2	0	1	0	0	0	0	0	0	0
	8	3_Carassius auratus	6	6	4	6	4	5	3	8	7	5	1	2	1	1	1	1	1	3	9	10

## Sheet: Exp. 3
EXPERIMENT 3	fish id.	species	trials to learning	C1_learning day_tot	X1_learning day_tot	C2_learning day_tot	X2_learning day_tot	C1C2_learning day_tot	X1X2_learning day_tot	C1_learning day_first choices	X1_learning day_first choices	C2_learning day_first choices	X1_learning day_first choices	C1C2_learning day_first choices	X1X2_learning day_first choices	C1_1day_tot	X1_1day_tot	C2_1day_tot	X2_1day_tot	C1C2_1day_tot	X1X2_1day_tot	C1_2day_tot	X1_2day_tot	C2_2day_tot	X2_2day_tot	C1C2_2day_tot	X1X2_2day_tot	C1_3day_tot	X1_3day_tot	C2_3day_tot	X2_3day_tot	C1C2_3day_tot	X1X2_3day_tot	C1_4day_tot	X1_4day_tot	C2_4day_tot	X2_4day_tot	C1C2_4day_tot	X1X2_4day_tot	C1_5day_tot	X1_5day_tot	C2_5day_tot	X2_5day_tot	C1C2_5day_tot	X1X2_5day_tot	C1_geometric test_first choices	X1_geometric test_first choices	C2_geometric test_first choices	X2_geometric test_first choices
rewarded exit task	1	1_Danio rerio	23	4	2	5	0	9	2	3	2	3	0	6	2	6	2	2	0	8	2	5	2	5	3	10	5	4	2	5	0	9	2	4	2	6	1	10	3	1	1	8	1	9	2	2	0	3	2
with prolonged exploration	2	1_Danio rerio	15	8	3	6	1	14	4	3	1	2	1	5	2	9	3	8	3	17	6	8	3	6	1	14	4	8	1	6	1	14	2	7	5	5	0	12	5	8	0	3	1	11	1	3	3	2	0
	3	1_Danio rerio	23	8	0	4	1	12	1	4	0	3	1	7	1	5	0	4	1	9	1	5	4	5	1	10	5	8	0	4	1	12	1	3	1	5	1	8	2	9	1	4	1	13	2	3	0	4	1
	4	1_Danio rerio	47	3	3	6	0	9	3	1	2	5	0	6	2	5	4	4	2	9	6	5	1	3	3	8	4	2	6	7	4	9	10	3	3	5	5	8	8	6	5	2	2	8	7	4	0	4	0
	6	1_Danio rerio	32	1	1	7	1	8	2	0	1	6	1	6	2	4	6	5	3	9	9	6	4	4	3	10	7	9	4	1	1	10	5	1	1	7	1	8	2	5	2	3	1	8	3	2	1	3	2
	7	1_Danio rerio	32	4	1	4	0	8	1	3	1	4	0	7	1	7	6	2	0	9	6	5	7	4	6	9	13	3	3	5	1	8	4	4	1	4	0	8	1	5	1	3	1	8	2	3	1	3	1
	8	1_Danio rerio	34	9	2	3	3	12	5	6	2	1	1	7	3	6	3	2	6	8	9	7	3	5	7	12	10	6	4	4	1	10	5	9	2	3	3	12	5	7	1	2	1	9	2	3	1	2	2
	5	1_Danio rerio	24	5	2	3	0	8	2	3	2	3	0	6	2	6	2	3	3	9	5	5	4	4	3	9	7	5	2	3	0	8	2	6	3	4	2	10	5	4	2	4	1	8	3	2	2	4	0
	1	2_Xenotoca eiseni	58	5	1	5	3	10	4	4	1	2	3	6	4	5	5	3	18	8	23	5	4	5	11	10	15	9	5	3	10	12	15	3	4	5	7	8	11	5	2	3	10	8	12	2	2	4	0
	2	2_Xenotoca eiseni	32	6	2	2	1	8	3	5	1	1	1	6	2	6	5	5	11	11	16	3	3	5	2	8	5	7	6	1	0	8	6	6	2	2	1	8	3	9	0	1	2	10	2	5	0	3	0
	3	2_Xenotoca eiseni	24	5	0	4	2	9	2	4	0	2	2	6	2	4	1	4	1	8	2	6	6	3	5	9	11	5	0	4	2	9	2	7	1	4	3	11	4	4	2	5	1	9	3	5	1	1	1
	4	2_Xenotoca eiseni	32	3	1	5	2	8	3	2	1	4	1	6	2	8	7	2	4	10	11	7	2	2	0	9	2	6	4	4	2	10	6	3	1	5	2	8	3	6	0	2	1	8	1	4	0	2	2
	7	2_Xenotoca eiseni	50	4	0	4	2	8	2	3	0	3	2	6	2	6	30	5	9	39	11	1	10	11	4	14	12	6	12	4	7	19	10	3	4	10	1	13	5	3	2	6	2	9	4	2	2	4	0
	9	2_Xenotoca eiseni	24	1	0	8	3	9	3	1	0	5	2	6	2	2	6	7	5	9	11	4	3	4	6	8	9	1	0	8	3	9	3	4	3	6	0	10	3	4	0	4	3	8	3	3	1	3	1
	10	2_Xenotoca eiseni	49	5	2	5	2	10	4	4	1	3	1	7	2	1	3	13	7	14	10	7	4	6	3	13	7	3	5	3	6	6	11	2	0	6	8	8	8	1	3	4	5	5	8	2	0	5	1
	12	2_Xenotoca eiseni	24	5	2	5	1	10	3	3	1	4	0	7	1	6	0	3	7	9	7	6	1	6	5	12	6	5	2	5	1	10	3	4	0	5	2	9	2	8	0	1	2	9	2	4	0	2	2
	1	3_Carassius auratus	113	5	1	3	2	8	3	4	0	2	2	6	2	3	2	6	4	9	6	4	4	4	3	8	7	6	5	2	2	8	7	3	3	5	4	8	7	3	5	6	2	9	7	4	2	1	1
	2	3_Carassius auratus	108	6	0	2	1	8	1	5	0	2	1	7	1	5	10	5	6	10	16	7	5	1	0	8	5	4	5	3	3	7	8	5	3	3	3	8	6	7	3	2	2	9	5	3	2	3	0
	3	3_Carassius auratus	72	5	0	3	1	8	1	5	0	2	1	7	1	4	5	5	3	9	8	6	1	2	3	8	4	5	4	3	2	8	6	2	3	6	5	8	8	5	1	4	7	9	8	0	0	0	0
	4	3_Carassius auratus	100	6	3	4	0	10	3	4	3	3	0	7	3	3	0	5	3	8	3	3	2	5	3	8	5	4	2	4	6	8	8	4	2	4	4	8	6	5	2	3	7	8	9	3	2	2	1
	6	3_Carassius auratus	74	4	0	4	2	8	2	4	0	2	2	6	2	5	1	3	4	8	5	4	2	4	1	8	3	3	1	5	3	8	4	1	1	7	0	8	1	3	3	5	3	8	6	2	3	3	0
	8	3_Carassius auratus	162	5	2	3	1	8	3	4	1	2	1	6	2	4	4	5	2	9	6	3	5	5	3	8	8	4	6	4	1	8	7	5	2	3	0	8	2	5	0	4	9	9	9	4	1	3	0
	9	3_Carassius auratus	80	4	1	4	1	8	2	3	1	3	1	6	2	4	2	4	2	8	4	5	3	3	1	8	4	5	5	3	1	8	6	6	6	2	2	8	8	4	1	4	5	8	6	5	0	2	1
[truncated: 38 more columns]
